# Supplementary material for: Egfr signaling promotes juvenile hormone biosynthesis in the German cockroach
Source: BMC Biol. 2022 Dec 13;20:278. doi: 10.1186/s12915-022-01484-z (PMC9749228; doi:10.1186/s12915-022-01484-z)
Supplement: Supplementary file 2 — Additional file 2. The individual data values for Fig. 1A-C, Fig. 2A, C, D’, E’- E”, F, G’-G”, I, J, Fig. 3, A, B-B’, C-C”, D’, E’, F’-F”, G, H’-H”, J, K, Fig. 4A’-B’, C-E, F’, Fig. 5A-A”, B, C’, D’, E’, F, G’, H’, Fig. 6B-C, D-D”, E, Fig. S1A-A”, B-B”, C-C”, D’-F’, Fig. S2A-A’, B-B’, C’-D’, Fig. S3A-D, Fig. S4B-E, Fig. S5B-E and Fig. S6B-C. [file 12915_2022_1484_MOESM2_ESM.xlsx]

## Sheet: Sheet1
			dsInR	dsPvr	dsDdr	dsRor	dsAlk	dsDnt	dsTor	dsEph	dsRYK	dsCad96ca_0	dsEgfr	dsFgfr	dsCad96ca_1	dsNrk	dsRet	dsOtk
Figure 1	A	RTKs	0.342649	0.378025	0.456155	0.523552	0.43114	0.394783	0.414463	0.498269	0.0795986	0.601618	0.650501	0.021685	0.447425	0.358948	0.22419	0.549059
			0.548526	0.372914	0.422361	0.451388	0.486879	0.434591	0.463078	0.539338	0.056087	0.596797	0.515051	0.0339578	0.449105	0.430794	0.29888	0.617942
			0.432747	0.382795	0.309122	0.493193	0.388344	0.761017	0.495327	0.467824	0.174639	0.890976	0.629135	0.0203253	0.390569	0.279187	0.228704	0.525486
Figure 1	B	Jhamt	dsInR	dsPvr	dsDdr	dsRor	dsAlk	dsDnt	dsTor	dsEph	dsRYK	dsCad96ca_0	dsEgfr	dsFgfr	dsCad96ca_1	dsNrk	dsRet	dsOtk
			0.367424	1.2938	0.653496	1.20817	0.90626	1.23078	0.823117	1.21875	0.856563	1.53914	0.340599	1.14747	0.79707	0.45079	0.609885	0.874864
			0.293653	1.31689	0.627178	0.59698	1.06106	1.40042	1.24286	0.950446	0.656107	0.683186	0.31703	1.17558	0.914931	1.07207	0.735771	0.71558
			0.168117	0.729228	1.12759	0.752983	0.851955	1.25142	0.766112	1.5291	0.709634	0.695375	0.31667	0.932928	1.19654	0.682992	0.944685	1.186
Figure 1	C	Cyp15A1	dsInR	dsPvr	dsDdr	dsRor	dsAlk	dsDnt	dsTor	dsEph	dsRYK	dsCad96ca_0	dsEgfr	dsFgfr	dsCad96ca_1	dsNrk	dsRet	dsOtk
			0.537435	1.11092	0.679228	1.0813	0.839077	1.01941	0.691215	1.22474	0.78935	0.787902	0.496506	1.57021	0.918384	0.65113	0.674239	0.798001
			0.53199	1.13632	0.91332	0.98938	1.0815	1.05057	0.988325	1.30971	0.771668	1.83923	0.487445	1.06292	0.878816	0.637265	0.666218	1.14169
			0.2887	0.701777	0.857569	1.14317	1.16717	1.47598	0.828206	1.34049	0.790255	0.781636	0.403254	1.00055	0.961885	0.829211	0.625368	1.30341
Figure 2	A		Ov	CA	Mg	Leg	Cg	Epi	Fb	Br
			0.015274	0.005515	0.003105	0.003113	0.002126	0.002036	0.000488	0.000221284
			0.014198	0.006104	0.003556	0.003487	0.002212	0.001747	0.001053	0.000235013
			0.012801	0.008002	0.003659	0.003556	0.002224	0.00205	0.000581	0.000406006
Figure 2	C		dsCK				dsEgfr
		egfr	1.06628	0.924291	1.00943		0.649669	0.6365	0.683366
		Jhamt	1.11683	0.905409	0.977766		0.132716	0.225181	0.302502
		Cyp15A1	1.17171	1.04999	0.778291		0.206073	0.170344	0.284156
		kr-h1	1.34258	0.883876	0.773544		0.291716	0.362274	0.357786
Figure 2	D'	dsCK	1.26395	1.26536	1.10913
		dsEgfr	0.783519	0.840897	0.721858
Figure 2	E'	dsCK	1626.02	1600.57	1573.72	1373.13	1643.05	1538.13	1620.92	1370.01	1534.71	1162.26	1670.23	1626.24	1534.22	1403.43	1439.85	1649.44	1320.43	1443.17	1397.73	1603.76
		dsEgfr	704.763	672.21	689.051	578.054	496.328	543.251	549.433	736.352	741.683	554.193	645.085	717.772	604.082	608.415	697.624	810.924	711.208	767.663	851.001	753.354	691.991
Figure 2	E''	dsCK	1017.44	1204.09	866.812	1025.16	905.395	937.193	1338.35	965.031	1052.59	1287.28	991.164	1156.31	1138.18	615.453	589.486	815.442	1067.84	1124.49	1258.01	923.934
		dsEgfr	111.783	52.534	71.86	85.816	83.329	98.544	109.896	61.297	82.598	70.133	62.716	121.512	81.544	60.99	100.855	102.245	114.504	133.171	133.639	111.998
Figure 2	F	dsCK	1.51	1.685	1.76
		dsEgfr	1.025	0.86	0.995
Figure 2	G'	dsCK	39021.6	39844.8	40748	40805.3	41477	45489.9	46863.8	47868.9	48909.5	49722.6	50186.3	50532	51497.5	52053.3	55400.3	58619.3	59915.6	60276.9	61109	61186	65400.6	83122.6
		dsEgfr	25469	26803.2	27432.9	32833.9	34189.8	34421.4	34454.5	35118	36110.7	37175.1	40328.4	42799.1	43248.7	45417.3	45556.9	48090.8	50675	51577.1	52479.1	39867.5
Figure 2	G''	dsCK	31.871	33.239	39.709	40.393	36.481	49.316	40.155	36.452	38.102	40.645	37.493	43.441	43.694	38.325	42.267	42.549	37.82	39.709	38.311	33.388	43.278
		dsEgfr	19.703	18.562	21.625	23.031	31.031	26.328	37.984	31.891	31.859	30.484	33.141	31.781	27.25	28.531	35.688	29.719	32.125	36.547	23.691	25.372	23.2
			dsEgfr+Actone			dsEgfr+Methoprene
Figure 2	I	Kr-h1	0.010803	0.010198	0.016739	0.056712	0.05361	0.044899
Figure 2	G	Vg	123.335	139.409	172.458	482.716	527.054	679.503
Figure 3	A		Ov			Cg			CA			Leg			Fb			Br			Mg			Epi
		Spitz	0.006263	0.005361	0.006399	0.0052	0.005753	0.005622	0.002979	0.002959	0.003451	0.002525	0.003066	0.002599	0.002358	0.002117	0.002999	0.000995	0.000922	0.000944	0.000576	0.000479	0.000714	0.000449	0.000423	0.000553
		Vein	0.005182	0.006083	0.005023	0.000674	0.000668	0.000656	0.003403	0.002237	0.002791	0.002878	0.002358	0.002407	0.003474	0.003836	0.003543	0.000327	0.000317	0.000316	0.000258	0.000571	0.000388	0.001531	0.001466	0.001578
		Keren	0.00155	0.001789	0.001874	0.000168	0.000159	0.000194	0.002264	0.002173	0.002112	0.000356	0.000279	0.000318	0.001031	0.00101	0.000966	7.29e-05	5.97e-05	6.55e-05	3.12e-05	0.000193	8.9e-05	0.000175	7.46e-05	0.0002
			dsCK			dsSpi+dsVn
Figure 3	B	Jhamt	1.10887	0.927115	0.964019	0.381012	0.173132	0.449471
Figure 3	B'	Cyp15a1	0.711384	1.21055	1.07806	0.147855	0.126833	0.218451
			dsCK			dsSpi+dsVn+dsKrn
Figure 3	C	Jhamt	0.781459	1.05108	1.16747	0.141377	0.191882	0.0728622
Figure 3	C'	Cyp15A1	0.82729	1.0876	1.08511	0.295048	0.422229	0.171323
Figure 3	C''	kr-h1	1.02446	0.931799	1.04374	0.723391	0.60164	0.502687
Figure 3	D'	dsCK	1.32055	1.23521	1.29882
		dsSpi+dsVn	0.896451	0.738465	1.11646
Figure 3	E'	dsCK	0.854913	0.720838	0.742528
		dsSpi+dsVn+dsKrn	0.425462	0.520471	0.620359
Figure 3	F'	dsCK	1953.85	1680.8	1855.42	1725.34	1470.82	1730	1912.71	1724.17	1590.65	1621.23	1841.66	1814.67	1754.45	1596	1366.38	1500.14
		dsSpi+dsVn+dsKrn	861.126	968.253	837.014	882.841	774.749	844.894	819.005	805.014	784.012	929.465	990.487	641.928	862.088	883.511	910.816	915.094
Figure 3	F''	dsCK	1108.16	1203.63	962.515	1018.67	1053.88	1096.01	1484.95	814.87	654.474	1256.62	878.697	776.551	748.203	991.16	1043.49	828.321	769.58	979.077	961.232	950.636
		dsSpi+dsVn+dsKrn	103.103	147.07	161.545	125.022	122.548	163.325	125.065	93.707	153.234	115.343	143.349	113.357	109.603	63.563	67.426	72.374	163.184	92.274	178.722	108.16	101.649
Figure 3	G	dsCK	1.66	1.97	1.51	1.47
		dsSpi+dsVn	0.98	0.84	0.79	0.96
Figure 3	H'	dsCK	11912.7	12820.1	13181.1	14533.7	15711	15836.7	15845.3	15927.1	17204.6	17570.9	17753.3	17793.6	18086.4	18638.1	18669.3	18726.6	19785.4	19934.9	20340.7	21364.5	21456
		dsSpi+dsVn	11175	11430.4	12028.9	12213	13035.1	13112.8	13328.1	13363.6	13481.4	13600.1	14172.1	14237.5	14282.5	14975.4	16158.6	16478.9	16922.8	17503.2	19449.4	20583.9	20832.1
Figure 3	H''	dsCK	33.76	33.626	31.93	31.395	35.559	37.225	34.518	33.923	30.443	33.076	30.057	34.072	35.753	33.269	33.76	31.172	28.688	29.893	31.083	33.775
		dsSpi+dsVn	21.163	23.409	23.319	27.127	24.911	26.279	25.104	27.677	26.457	26.591	29.997	23.78	22.159	26.695	22.591	22.338	27.692	25.714	24.227	26.993
			ds（Spi+Vn+Krn）+Acetone			ds（Spi+Vn+Krn）+Methoprene
Figure 3	J	Kr-h1	0.010529	0.011977	0.010397	0.099426	0.08809	0.046212
Figure 3	K	Vg	77.7888	95.0057	33.1106	456.136	453.788	266.135
Figure 4	A'		dsCK			dsEgfr
		p-AKT/AKT	1.1157	1.01079	1.21835	1.26243	1.60502	1.3009
		p-CaMkII/Tubulin	1.63054	1.91706	1.3347	1.67177	1.49375	1.51451
		p-ErK/ErK	0.878715	1.12274	1.10159	0.797612	0.774561	0.688431
		JHAMT/Tubulin	1.18781	1.28295	0.972771	0.8805	0.891321	0.862209
Figure 4	B'		dsCK			ds(Spi+Vn)
		p-AKT/AKT	2.06558	1.76025	1.72557	1.74967	1.78877	2.57801
		p-CaMkII/Tubulin	1.79404	1.86212	1.48424	1.81677	1.57466	2.00357
		p-ErK/ErK	1.3763	1.81098	1.6629	1.17645	1.30557	1.02115
		JHAMT/Tubulin	1.62961	1.50767	1.27804	0.731837	0.604732	0.865981
			DMSO			Kobe0065
Figure 4	C	Ras85D	0.911799	0.877418	1.21078	1.00911	0.808935	0.829619
Figure 4	D	Jhamt	0.928422	1.03652	1.03506	0.499627	0.302839	0.264424
Figure 4	E	Cyp15A1	0.886569	1.0183	1.09513	0.555764	0.497267	0.499662
Figure 4	F'		DMSO			Kobe0065
		p-AKT/AKT	1.09391	0.961823	0.820123	0.789261	0.936672	0.971466
		p-CaMkII/Tubulin	1.60327	1.92313	1.80165	2.03183	1.66688	1.72914
		p-ErK/ErK	1.51185	1.91013	1.38965	1.02623	0.917413	0.692137
		JHAMT/Tubulin	1.08271	0.914219	0.78798	0.588592	0.577306	0.75362
			dsCK			dsPnt
Figure 5	A	Pnt	1.18683	1.09839	0.714779	0.331775	0.422647	0.325676
	A'	Jhamt	0.747126	1.24266	1.01022	0.318287	0.416358	0.328412
	A''	Cyp15A1	0.976782	1.1984	0.824815	0.422516	0.280743	0.186369
	B	Kr-h1	1.18767	0.965766	0.846567	0.393595	0.277577	0.467903
Figure 5	C'	dsCK	0.964182	1.04344	0.861621
		dsPnt	0.553204	0.450842	0.370107
Figure 5	D'	dsCK	1275.7	1324.2	1348.03	1328.51	1408.65	1203.02	1055.3	1360.01	1396.13	1418.39	1442.99	1252.22	1314.54	1461.47	1279.3	1328.44	1257.34	1358.88	1355.88
		dsPnt	921.86	588.955	610.224	585.655	844.706	883.432	642.792	677.411	760.427	799.536	669.077	786.802	655.366	702.257	717.206	779.769	829.225	662.642	894.906	995.911
Figure 5	E'	dsCK	511.645	584.111	523.554	584.293	495.943	461.44	651.409	589.295	431.88	571.749	434.721	411.22	766.1	536.037	407.336	432.771	664.678	394.566	618.841	444.408
		dsPnt	148.93	119.07	41.795	93.951	171.299	121.24	142.048	88.689	148.93	176.828	112.277	106.763	69.233	127.289	175.832	76.04	86.4	97.339	62.277	91.766
Figure 5	F	dsCK	1.14	0.72	1.09
		dsPnt	0.42	0.49	0.39
Figure 5	G'	dsCK	24691	24735.4	26608.4	27227.1	27880	29144.2	24343.7	23980.9	16139.9	17554.6	19933.3	20075.7	20739.7	29591.5
		dsPnt	11251.2	11861.7	12733.5	13836.2	14435.7	15538.7	16084	17880.9	18280.5	19269.5	19385.8	22263.2	22601.2	24304.6	24395.8
Figure 5	H'	dsCK	27.409	22.234	22.085	23.721	24.108	26.19	27.974	24.584	26.071	27.216	22.1	27.008	25.922	28.956	25.223	25.848	31.529	27.365	30.934	28.064
		dsPnt	14.872	17.177	16.315	18.189	26.889	15.274	16.285	15.244	16.106	20.167	17.906	18.129	17.43	20.94	20.806	16.255	16.731	15.809	21.297	16.746
Figure 6	B	PIEX4-GFP	0.88535	0.703911	0.762048	0.892246
		PIEX4-Pnt	12.1361	9.87669	9.25312	9.31072
Figure 6	C	PIEX4-GFP	1.04646	1.3713	1.62437
		PIEX4-Pnt	1.4144	1.47231	1.17967
Figure 6	D		PIEX4-GFP				PIEX4-Pnt
		Jhamt (-510~-1bp)	1.30793	1.40221	1.37783	1.43431	4.39435	4.32378	3.86028	5.0129
		Jhamt (-960~-500bp)	1.59028	2.8381	2.29854	2.84332	11.0816	11.1585	10.9967	10.4745
		Jhamt (-1306~-950bp)	1.15595	1.04811	1.44771		2.83265	2.95688	3.23558
		Jhamt (-1306~-1bp)	1.30546	1.33056	1.33919	1.12148	10.3382	11.4157	11.401	10.6603
		Jhamt (-2000~-1306bp)	1.21767	1.21429	1.06324		3.18391	2.99112	2.86191
Figure 6	D'		PIEX4-GFP				PIEX4-Pnt
		Jhamt (-600~-500bp)	1.10443	0.977586	2.26801		1.16934	1.15835	1.16369
		Jhamt (-650~-590bp)	2.55979	1.96853	2.59256		2.76804	2.44939	2.56099
		Jhamt (-750~-640bp)	5.26604	4.28785	4.84561		2.93186	2.70697	3.3547
		Jhamt (-850~-740bp)	3.99206	3.41379	3.08326		1.34059	1.83949	1.97327
		Jhamt (-960~-840bp)	3.19499	2.89	3.24332		19.5707	19.8743	20.4245
		Jhamt (-960~-500bp)	1.59028	2.8381	2.29854	2.84332	11.0816	11.1585	10.9967	10.4745
Figure 6	D''		PIEX4-GFP				PIEX4-Pnt
		Jhamt (-880~-840bp)	0.238947	0.217532	0.236544		0.17268	0.141099	0.161004
		Jhamt (-906~-860bp)	0.651282	0.656184	0.605108		0.857303	0.969037	0.881339
		Jhamt (-941~-886bp)	1.41119	1.49582	1.13838		35.0523	29.4227	29.4663
		Jhamt (-960~-906bp)	0.628391	0.527151	0.565757		0.925314	0.769799	0.737222
		Jhamt (-960~-840bp)	3.19499	2.89	3.24332		19.5707	19.8743	20.4245
Figure 6	E	WT-pGL3-Jhamt+PIEX4-GFP	WT-pGL3-Jhamt+PIEX4-Pnt	Mut-pGL3-Jhamt+PIEX4-Pnt
		0.821074	33.1459	1.06138
		0.833333	29.4646	0.924974
		0.84375	38.3397	1.08101
fig S1			dsCK1	dsCK2	dsCK3		dsVn1	dsVn2	dsVn3	D'	dsCK	dsVn
	A	spi	0.00134	0.001491	0.001194		0.000657	0.000398	0.000585		1.0195	0.904905
	A'	Jhamt	0.796142	0.342148	0.561497		0.28047	0.213211	0.24096		1.13276	1.04867
	A''	Cyp15a1	0.068941	0.047188	0.091409		0.033893	0.019151	0.046762		1.00985	0.824164
			dsCK1	dsCK2	dsCK3		dsSpi1	dsSpi2	dsSpi3	E'	dsCK	dsSpi
	B	Vn	0.001503	0.001312	0.001854		0.000849	0.001159	0.001203		0.667745	0.648144
	B'	Jhamt	0.299549	0.44413	0.196215		0.125988	0.191835	0.156236		0.588272	0.644428
	B''	Cyp15a1	0.036215	0.053715	0.031605		0.014713	0.024602	0.014529		0.679848	0.596411
			dsCK1	dsCK2	dsCK3		dsKrn1	dsKrn2	dsKrn3	F'	dsCK	dsKrn
	C	krn	0.005162	0.00522	0.005776		0.001964	0.002248	0.000938		0.992339	0.947592
	C'	Jhamt	0.156204	0.183173	0.143591		0.225183	0.142802	0.110283		0.788307	0.828831
	C''	Cyp15a1	0.031429	0.036	0.026932		0.045332	0.028815	0.02711		0.91645	0.742605
											dsCK	ds(spi+Krn)
fig S2			dsCK1	dsCK2	dsCK3		ds(spi+Krn)1	ds(spi+Krn)2	ds(spi+Krn)3	C'	1.36652	0.85144
	A	Jhamt	0.613302	0.432182	0.966223		0.310594	0.291124	0.37646		1.11962	0.969261
	A'	Cyp15a1	0.052357	0.032338	0.071049		0.026462	0.027656	0.030186		1.2354	0.9431
											dsCK	ds(vn+Krn)
			dsCK1	dsCK2	dsCK3		ds(vn+Krn)1	ds(vn+Krn)2	ds(vn+Krn)3	D'	0.906411	1.12322
	B	Jhamt	0.349826	0.71002	0.529923		0.212875	0.415575	0.383158		1.15156	1.37665
	B'	Cyp15a1	0.045892	0.087092	0.020861		0.030438	0.041699	0.023844		1.09141	1.26115
fig S3	A-D		Egfr				Pnt				Jhamt				Cyp15A1
		AD D1	0.003432	0.004777	0.0047	AD D1	0.011901	0.009587	0.007983	AD D1	0.094423	0.091958	0.048429	AD D1	0.013766	0.007968	0.007322
		AD D3	0.002503	0.002843	0.002124	AD D3	0.014879	0.014944	0.011696	AD D3	0.082553	0.094952	0.112973	AD D3	0.018308	0.019372	0.01405
		AD D5	0.002756	0.002879	0.002591	AD D5	0.018095	0.015678	0.015786	AD D5	0.142543	0.209444	0.18097	AD D5	0.037143	0.044157	0.0246
		AD D7	0.002738	0.00234	0.002571	AD D7	0.015364	0.018827	0.011494	AD D7	0.188219	0.14282	0.133247	AD D7	0.033242	0.028825	0.031646
				Jhamt					Cyp15A1					Kr-h1				Vg
fig S4	B-E		dsCK	1.42717	0.793843	0.864127	0.914858	dsCK	0.888444	1.00577	1.0337	1.07209	dsCK	0.97819	0.970456	1.05135	dsCK	1.07272	0.868277	1.059
			dsEgfr	0.423293	0.18144	0.121012		dsEgfr	0.280448	0.308972	0.23526		dsEgfr	0.407694	0.559012	0.39611	dsEgfr	0.417708	0.43266	0.445311
			dsInR	0.384387	0.651245	0.279756		dsInR	0.398217	0.46804	0.29472		dsInR	0.256451	0.683962	0.508024	dsInR	0.117239	0.311314	0.319153
			ds(Egfr+InR)	0.592446	0.185532	0.106533		ds(Egfr+InR)	0.281359	0.269001	0.257788		ds(Egfr+InR)	0.202024	0.188986	0.201457	ds(Egfr+InR)	0.276993	0.227999	0.2562
fig S5
	B	Body weight(g)
			dsCK(female)									dsEgfr(female)
		N4	0.0093	0.0111	0.0083						N4	0.0077	0.0141	0.0063
		N5	0.0152	0.0158	0.0174	0.0146					N5	0.0153	0.0133	0.0128
		N6	0.025	0.0299	0.0366	0.0301					N6	0.0138	0.0184	0.013	0.013	0.0171
		Ad	0.072	0.1066	0.094	0.0755	0.0902	0.0837	0.1021	0.0904	Ad	0.0426	0.0452	0.0475	0.0363	0.0466	0.0394	0.0462	0.0454
	C	Body length(mm)
			dsCK(female)									dsEgfr(female)
		N4	6.40033	6.45194	6.42613	6.55517	6.47775	5.90998	6.03902		N4	6.47775	5.96159	6.01321	6.40033	6.50356	5.83256	5.80675
		N5	6.76163	6.78744	6.86487	7.01971	7.01971	6.91648	7.22617	6.81325	N5	6.34871	6.6584	6.45194	6.29709	5.93579	6.6326	6.19386	6.60679
		N6	8.28429	9.36822	8.72302	9.60049	8.33591	8.49075	8.67141	8.74883	N6	7.09714	7.56168	7.12294	7.22617	7.12294	7.17456	7.09714	7.22617
		Ad	13.8846	13.7297	13.7039	13.1103	13.3942	14.0652	13.2394	13.7813	Ad	10.0134	9.47145	10.5812	10.8393	9.93599	9.70372	11.1489	11.9232
	D
		N6	dsCK1	dsCK2	dsCK3		dsEgfr1	dsEgfr2	dsEgfr3
		Egfr	0.024187	0.021184	0.017631		0.008565	0.011345	0.0099
		Spo	0.000338	0.000273	0.000447		9.55e-05	0.000125	0.000146
		Shd	0.000331	0.000402	0.000485		0.00021	0.000246	0.000271
		HR3	0.00044	0.000419	0.000405		0.000133	0.000144	0.000171
		E75A	0.007986	0.009405	0.006543		0.004172	0.004028	0.004406
		Nvd	0.013699	0.016398	0.007287		0.011645	0.009075	0.010255
		Phm	0.003407	0.003815	0.004644		0.006809	0.005388	0.004102
		Sro	0.007457	0.006973	0.006894		0.011593	0.014785	0.013874
		Dib	0.001788	0.001663	0.00272		0.001771	0.001765	0.003341
		Sad	0.008753	0.013505	0.012761		0.015567	0.013748	0.012082
	E	N5	dsCK1	dsCK2	dsCK3		dsEgfr1	dsEgfr2	dsEgfr3
		Egfr	0.033239	0.037349	0.03601		0.019095	0.02189	0.015768
		Jhamt	0.04726	0.042678	0.078139		0.032005	0.020735	0.013836
		Cyp15A1	0.006956	0.004976	0.007033		0.004556	0.00289	0.004163
	B-C		Spi					Vn
fig S6		N5D2	0.001383	0.001153	0.000874		N5D2	0.004643	0.004572	0.003153
		N5D4	0.001686	0.001528	0.001758		N5D4	0.006969	0.005474	0.006228
		N5D6	0.001888	0.001471	0.001737		N5D6	0.007805	0.005275	0.005702
		N6D2	0.002093	0.001741	0.002047		N6D2	0.004486	0.004562	0.003701
		N6D4	0.00133	0.001446	0.001286		N6D4	0.004496	0.004164	0.003482
		N6D6	0.00105	0.001091	0.001309		N6D6	0.004874	0.005049	0.004337
		N6D8	0.001381	0.001303	0.001388		N6D8	0.003127	0.004081	0.002927
